# Supplementary material for: Systems-level analyses and clinical validation highlight CD53 as a diagnostic and prognostic marker in lung adenocarcinoma
Source: Front Cell Dev Biol. 2026 Jun 11;14:1806566. doi: 10.3389/fcell.2026.1806566 (PMC13293822; doi:10.3389/fcell.2026.1806566)
Supplement: Supplementary file 2 [file Table1.csv]

Supplementary Table 1. Diagnostic performance of the Elastic Net model in the training and validation cohorts.
Cohort	n	Control	LUAD	AUC	Accuracy	Sensitivity	Specificity	PPV	NPV	F1	Brier_score	TN	FP	FN	TP
Training cohort	181	91	90	0.78974359	0.740331492	0.688888889	0.791208791	0.765432099	0.72	0.725146199	0.190845524	72	19	28	62
GSE116959	68	11	57	0.810207337	0.617647059	0.543859649	1	1	0.297297297	0.704545455	0.234964466	11	0	26	31
GSE118370	12	6	6	0.916666667	0.75	0.833333333	0.666666667	0.714285714	0.8	0.769230769	0.165922747	4	2	1	5
GSE75037	166	83	83	0.979097111	0.93373494	0.879518072	0.987951807	0.986486486	0.891304348	0.929936306	0.108949445	82	1	10	73
Pooled validation cohort	246	100	146	0.900684932	0.837398374	0.746575342	0.97	0.973214286	0.723880597	0.84496124	0.146562051	97	3	37	109
